# Supplementary material for: The Risk of Avascular Necrosis Following the Stabilization of Femoral Neck Fractures: A Systematic Review and Meta-Analysis
Source: Int J Environ Res Public Health. 2022 Aug 15;19(16):10050. doi: 10.3390/ijerph191610050 (PMC9408780; doi:10.3390/ijerph191610050)
Supplement: Supplementary file 1 [file ijerph-19-10050-s001.zip]

Archive with 1 entries (1 files):
- ijerph-1756745-supplementary.pdf
